# Supplementary material for: New Monoterpenoid Indole Alkaloids as Potential Neuroprotective Agents from Uncaria hirsuta Haviland
Source: Molecules. 2026 Jun 11;31(12):2053. doi: 10.3390/molecules31122053 (PMC13304808; doi:10.3390/molecules31122053)
Supplement: Supplementary file 1 [file molecules-31-02053-s001.zip]

Archive with 1 entries (1 files):
- molecules-4285684-supplementary.pdf
